# Supplementary material for: An umbrella meta-analysis of microbial therapy on hepatic steatosis, fibrosis, and liver stiffness in metabolic dysfunction-associated steatotic liver disease
Source: Front Nutr. 2025 Nov 25;12:1686937. doi: 10.3389/fnut.2025.1686937 (PMC12687379; doi:10.3389/fnut.2025.1686937)
Supplement: Supplementary file 1 [file Supplementary_file_1.zip]

Archive with 15 entries (14 files):
- Supplement materials/
- Supplement materials/.~able 4.docx
- __MACOSX/Supplement materials/._.~able 4.docx
- Supplement materials/.DS_Store
- __MACOSX/Supplement materials/._.DS_Store
- Supplement materials/Table 1.docx
- __MACOSX/Supplement materials/._Table 1.docx
- Supplement materials/PRISMA Checklist.docx
- __MACOSX/Supplement materials/._PRISMA Checklist.docx
- Supplement materials/Fig.1.Flow chart.pdf
- __MACOSX/Supplement materials/._Fig.1.Flow chart.pdf
- Supplement materials/Table 2.docx
- __MACOSX/Supplement materials/._Table 2.docx
- Supplement materials/Table 3.docx
- __MACOSX/Supplement materials/._Table 3.docx
